# Supplementary material for: Pharmaceutical company spending on research and development and promotion in Canada, 2013-2016: a cohort analysis
Source: J Pharm Policy Pract. 2018 Mar 13;11:5. doi: 10.1186/s40545-018-0132-3 (PMC5848527; doi:10.1186/s40545-018-0132-3)
Supplement: Supplementary file 1 — Table S1. Company spending on R&D and promotion – 2013. (XLSX 10 kb) [file 40545_2018_132_MOESM1_ESM.xlsx]

## Sheet: Sheet1
Table S1: Company spending on R&D and promotion - 2013
Company	Total sales ($)	R&D spending ($)	R&D as a percent of sales	Promotion spending ($)	Promotion as a percent of sales
Abbott EPD	420259000	0	0	15779000	3.75459
Amgen	719578000	50370460	7	5816000	0.808252
Astellas Pharma	143476000	4734708	3.3	3006000	2.09512
AstraZeneca	765601000	13780818	1.8	20066000	2.62095
Bayer	545963000	23476409	4.3	10857000	1.9886
BMS Pharma	443919000	53270280	12	20081000	4.52357
Boehringer Ingelheim	404766000	23476428	5.8	11570000	2.85844
GlaxoSmithKline	910822000	88349734	9.7	19384000	2.12819
Janssen	1612345000	49982695	3.1	5636000	0.349553
Leo	104312000	938808	0.9	3847000	3.68797
Lilly	559088000	53672448	9.6	12358000	2.21039
Lundbeck	296089000	888267	0.3	9956000	3.3625
Merck	1174262000	19.962,454	1.7	27682000	2.3574
Novartis	1127803000	106013482	9.4	3460000	0.306791
Novo Nordisk	350967000	4562571	1.3	6536000	1.86228
Pfizer	1449584000	24642928	1.7	24429000	1.68524
Purdue	317982000	13581118	4.9	9996000	3.14357
Sanofi-Aventis	538923000	19940151	3.7	3222000	0.597859
Servier Laboratories	255332000	11745272	4.6	7862000	3.07913
Shire	140557000	281114	0.2	4145000	2.94898
Takeda	205854000	0	0	14099000	6.84903
Valeant	274316000	0	0	3633000	1.32439
