# Supplementary material for: Pharmaceutical company spending on research and development and promotion in Canada, 2013-2016: a cohort analysis
Source: J Pharm Policy Pract. 2018 Mar 13;11:5. doi: 10.1186/s40545-018-0132-3 (PMC5848527; doi:10.1186/s40545-018-0132-3)
Supplement: Supplementary file 2 — Table S2. Company spending on R&D and promotion – 2014. (XLSX 10 kb) [file 40545_2018_132_MOESM2_ESM.xlsx]

## Sheet: Sheet1
Table S2: Company spending on R&D and promotion - 2014
Company	Total sales ($)	R&D spending ($)	R&D spending as a percent of sales	Promotiona spending ($)	Promotion as a percent of sales
Abbott EPD	412935000	0	0	16009000	3.87688
Actavis	207413000	20413	0.1	3034000	1.46278
Amgen	760367000	45622020	6	5836000	0.767524
Astellas Pharma	172350000	3447000	2	3097000	1.79692
AstraZeneca	809090000	24272700	3	35416000	4.37726
Bayer	603327000	31373004	5.2	11995000	1.98814
BMS Pharma	463928000	45001016	9.7	13132000	2.83061
Boehringer Ingelheim	409563000	18430335	4.5	17304000	4.22499
GlaxoSmithKline	913500000	77647500	8.5	30547000	3.34395
Janssen	1870708000	61733364	3.3	12666000	0.67707
Lilly	619060000	26619580	4.3	8261000	1.33444
Lundbeck	324438000	2595504	0.8	3322000	1.02392
Merck	1104392000	26505408	2.4	13065000	1.183
Novartis	1227385000	78552640	6.4	7838000	0.638593
Novo Nordisk	374388000	10857252	2.9	4159000	1.11088
Pfizer	1181160000	14173920	1.2	12009000	1.01671
Purdue	319197000	14683062	4.6	3790000	1.18735
Sanofi-Aventis	576970000	13847280	2.4	2870000	0.497426
Servier	289623000	13612281	4.7	14134000	4.88014
Shire	174933000	349866	0.2	6967000	3.98267
Takeda	249468000	0	0	13415000	5.37744
Valeant	263624000	0	0	3535000	1.34092
