# Supplementary material for: Pharmaceutical company spending on research and development and promotion in Canada, 2013-2016: a cohort analysis
Source: J Pharm Policy Pract. 2018 Mar 13;11:5. doi: 10.1186/s40545-018-0132-3 (PMC5848527; doi:10.1186/s40545-018-0132-3)
Supplement: Supplementary file 3 — Table S3. Company spending on R&D and promotion – 2015. (XLSX 9 kb) [file 40545_2018_132_MOESM3_ESM.xlsx]

## Sheet: Sheet1
Table S3: Company spending on R&D and promotion - 2015
Company	Total sales ($)	R&D spending ($)	R&D as a percent of sales	Promotion spending ($)	Promotion as a percent of sales
Amgen	795349000	42153497	5.3	6515000	0.819137
Janssen	2077836000	70646424	3.4	16839000	0.81041
Novartis	1331184000	51916176	3.9	5376000	0.403851
Pfizer	994789000	8953101	0.9	12178000	1.22418
Merck	984877000	21667294	2.2	18441000	1.87242
GlaxoSmithKline	920920000	53413360	5.8	13328000	1.44725
AstraZeneca	839653000	41142997	4.9	33655000	4.0082
Bayer	722159000	39718745	5.5	11486000	1.59051
Lilly	675065000	22277145	3.3	7592000	1.12463
BMS Pharma	550520000	59456160	10.8	7588000	1.37833
Boehringer Ingelheim	413495000	22742225	5.5	14147000	3.42132
Abbott EPD	397228000	0	0	8104000	2.04014
Novo Nordisk	394310000	7886200	2	3517000	0.891938
Purdue	323314000	12609246	3.9	6099000	1.8864
Servier	310250000	8066500	2.6	8893000	2.8664
Valeant	284624000	14231200	5	7414000	2.60484
Takeda	283996000	0	0	19592000	6.89869
Actavis	234194000	0	0	2753000	1.17552
Shire	199666000	0	0	3287000	1.64625
Astellas Pharma	193112000	6952032	3.6	8094000	4.19135
Lundbeck	156285000	3125700	2	12146000	7.7717
Paladin	132559000	265118	0.2	3113000	2.34839
