# Supplementary material for: Pharmaceutical company spending on research and development and promotion in Canada, 2013-2016: a cohort analysis
Source: J Pharm Policy Pract. 2018 Mar 13;11:5. doi: 10.1186/s40545-018-0132-3 (PMC5848527; doi:10.1186/s40545-018-0132-3)
Supplement: Supplementary file 4 — Table S4. Company spending on R&D and promotion – 2016. (XLSX 10 kb) [file 40545_2018_132_MOESM4_ESM.xlsx]

## Sheet: Sheet1
Table S4: Company spending on R&D and promotion - 2016
Company	Total sales ($)	R&D spending ($)	R&D as a percent of sales	Promotion spending ($)	Promotion as a percent of sales
Allergan	145944000	1751328	1.2	2328000	1.59513
Amgen	821268000	38599596	4.7	6359000	0.77429
Astellas Pharma	192559000	3851180	2	5612000	2.91443
AstraZeneca	931327000	61467582	6.6	41304000	4.43496
Bayer	763141000	45025319	5.9	11898000	1.55908
BGP Pharma	195058000	0	0	4809000	2.46542
BMS Pharma	598048000	81334528	13.6	14741000	2.46485
Boehringer Ingelheim	428181000	21409050	5	24961000	5.82954
GlaxoSmithKline	773676000	43325856	5.6	27567000	3.56312
Janssen	2399445000	86380020	3.6	6356000	0.264895
Lilly	547915000	36710305	6.7	6150000	1.12244
Lundbeck	166087000	0	0	8900000	5.35864
Merck	1123494000	32581326	2.9	36963000	3.29
Novartis	1241708000	44701488	3.6	12002000	0.966572
Novo Nordisk	413473000	4548203	1.1	3580000	0.865836
Pfizer	973817000	9738170	1	14162000	1.45428
Purdue	340031000	16321488	4.8	2666000	0.784046
Sanovi-Aventis	528098000	8449568	1.6	3578000	0.677526
Servier	340462000	7149702	2.1	7252000	2.13005
Shire	224392000	0	0	3464000	1.54373
Takeda	149393000	0	0	5460000	3.65479
Valeant	313288000	9711928	3.1	8251000	2.63368
